# Supplementary material for: Patient factors associated with telehealth quality and experience among adults with chronic conditions
Source: JAMIA Open. 2024 Mar 19;7(2):ooae026. doi: 10.1093/jamiaopen/ooae026 (PMC11000823; doi:10.1093/jamiaopen/ooae026)
Supplement: ooae026_Supplementary_Data [file ooae026_supplementary_data.zip]

Archive with 2 entries (2 files):
- C3 PREMS_Table 3_2.25.23.docx
- C3 PREMS_Appendix.docx
